# Supplementary material for: Targeting myeloma essential genes using NOT Gated CAR T-cells, a computational approach
Source: Leukemia. 2024 Apr 30;38(8):1848–52. doi: 10.1038/s41375-024-02247-1 (PMC11286523; doi:10.1038/s41375-024-02247-1)
Supplement: Supplementary file 3 — Supplemental table 1 [file 41375_2024_2247_MOESM3_ESM.csv]

	Adult Frontal Cortex	Adult Spinal Cord	Adult Retina	Adult Heart	Adult Liver	Adult Ovary	Adult Testis	Adult Lung	Adult Adrenal	Adult Gallbladder	Adult Pancreas	Adult Kidney	Adult Esophagus	Adult Colon	Adult Rectum	Adult Urinary Bladder	Adult Prostate	Placenta	B Cells	CD4 Cells	CD8 Cells	NK Cells	Monocytes	Platelets	Myeloma
TFRC	4.22395245237878	3.34915446911763	4.76404106304921	3.34729922832338	2.97756945244546	5.41687852076756	5.08124926274588	5.59016174657318	7.03640348777806	3.87021541900354	2.51510913052987	3.75477746878905	3.98688088364954	4.38916901458186	3.97853698753158	3.7719516239839	3.43241788176384	9.18680345673865	2.34567811939225	2.40757253949764	0.913666224468084	0	0	2.32632360857086	6.64385618977472
ATP1A4	9.16985097809105	8.41796855079225	8.50955596650195	6.36075208054473	5.53438925062472	6.66029353041745	6.53532460588958	5.04714330691035	6.24426249520401	5.73879701661439	5.9298208670707	7.23648221053796	4.53259698828369	6.060932170408	6.50347633177124	4.1668299792325	5.59069628298061	3.76450329967342	4.0984180740703	4.70117640803546	4.57653006881539	3.57564943823745	4.81234165825241	3.10464912542984	0
ATP1A2	10.2414146975166	9.84516298054902	9.43000123903683	7.39832063050307	6.36466632569899	7.38913086227203	7.33498977049035	6.11294197618383	6.69502150348355	6.69974839469367	6.95982485699109	8.15532594126343	5.80406076328378	7.15679126402916	7.52156567759344	5.88364830147565	6.85462532943082	4.57910779301392	5.26988841130785	5.52773071191845	5.58856993220045	4.39870474959988	5.64480836039634	3.97896598328574	0
FGFR2	2.66637869658959	2.27625255132027	2.25324614823819	0.706069263284679	1.57499977166323	2.44420097980964	2.05536909182786	2.51403497163895	2.06281834397529	2.28937395795598	2.35064643989225	1.57915982322092	1.07837186369984	1.13584343815992	1.19504812845318	1.25835362466098	1.24674765556532	1.36632514470796	3.03458699850602	3.44491958992504	3.18020901591833	4.41225293881631	4.71493734104362	3.10519762925984	0
FGFR3	2.85040833737097	2.27625255132027	2.37154269508136	0.706069263284679	1.57499977166323	2.44420097980964	2.27247561370866	2.51403497163895	2.06281834397529	2.48676821847545	2.35064643989225	1.57915982322092	1.8010239032016	1.13584343815992	1.19504812845318	1.25835362466098	1.24674765556532	1.36632514470796	2.95801222341308	3.58228821548052	3.18020901591833	4.41225293881631	4.71493734104362	3.0433163609369	0
IFITM2	1.08958970727295	1.37226323124771	1.96634129145168	2.86288803148189	2.50922639472573	3.8732803114465	3.5292088824723	4.15040448241304	3.93728746190399	4.03815337270777	3.36453383776836	2.56544891375011	0.562921439673767	2.3368086388946	2.94168006510551	2.45862176957079	3.49717270979935	2.95128764544777	2.11226686547065	2.25152913528069	3.18020901591833	2.75971106241792	2.48102582484235	1.10960701773398	0
PTPRB	1.42412642907392	3.61790074905442	2.66724465615998	3.07706885248142	3.73232005187938	3.49511191527366	3.85743811442982	5.52306677810168	3.59874252264439	4.53665156300691	5.21845043566497	1.81234801507293	2.02051939778611	4.99947740627859	5.98702262876907	4.33418233912207	4.75160411437773	3.29468587366783	8.97096276493964	8.8992931971177	9.728328939055	9.01210633600591	8.94359664974218	5.443457824187	0
TMEM256	2.6535207063004	2.58809083299964	1.9180073563789	3.0626458702392	4.81690271180802	2.60887218015098	1.79970255879753	3.01290095865986	2.7997839381484	0.383596691705599	1.91460079778699	3.83796070538685	1.42453275733616	1.81199210868424	1.98673070796412	2.05780176622685	2.13971519510707	1.76450329967342	3.44622431203967	3.34206371257332	3.65452090806867	3.04242793289051	3.06598832556351	2.80851860149934	0
SHISA8	3.78805357208379	2.09077152267103	3.68875519322548	4.51749561950058	3.91972967557036	3.15549168493508	1.84313667417855	3.86089786522077	5.53550985752529	2.27247485469466	2.5879452522956	5.22577038387804	5.12497247549792	2.76463555376827	2.82117627822503	2.84331612540224	2.59689458909045	3.02575715759291	2.72406173200881	3.05621258863655	3.48820627189909	2.66156638576501	2.48102582484235	3.16718103721538	0
TMPRSS13	4.65959215762722	4.6808498123149	5.41323998278525	4.16702879504702	3.56473779208864	4.20234767335512	3.95624807970128	5.01290095866433	5.47785584326816	3.90240241799441	5.38429339668796	4.31401843575451	1.45735563213005	4.17603809898147	3.96852430029316	4.45301892839313	1.93848018406125	1.76450329967342	4.18653751179517	3.43020891675042	6.80675963913338	3.85758764711116	4.40752113322929	3.56040284013958	0
SLC26A11	1.56594242522352	1.17339397430833	1.66353130459621	2.85085726809739	2.27729616902598	2.13529162929258	2.1960190660036	2.6909728637859	2.7997839381484	3.41111347159338	2.77096400089248	2.92102407323666	1.42453275733616	3.86445012092482	3.85225890903597	4.12796942599348	3.66955291193284	3.08643139455229	0.345678119449013	2.02013561769308	0.898004172348395	1.23507301084166	3.48102582482943	3.72531564157331	0
CHRM1	2.23856016177258	1.8100451696777	0.289474557623691	1.21980183153247	2.93355851915495	1.44420097980964	1.54244491553813	1.91055204900617	0.477855843323195	1.23344723993021	2.61142910161929	2.64880020335995	1.42453275733616	1.97870601081515	0.560757874062424	1.59127891338679	1.87843950364639	3.30346636614775	3.34567811940644	3.49912461800464	3.2976939565704	1.92632490125814	0	3.41958802975993	0
HLA-DRB3	0.373577685165394	3.26394913441423	1.82286642739235	1.884301195642	2.3557610629301	2.79417365101233	3.23475376356166	6.57691154564529	4.41385491081295	3.33725440157776	3.13289802038466	4.29930615984684	3.00949525807523	3.22240154716266	3.81198304488971	2.44656098576807	3.5654041339012	0.764503299715878	4.61255171219423	2.03585087263607	3.71209223294764	2.8897436499947	5.36038704923823	0.116210292746761	0
ATP2B3	8.48153517476011	5.97669226946366	7.75339021063098	2.62682768905605	4.04825614573783	6.07750911930843	6.09485885971152	4.30532641521443	4.80072869067652	4.80282352140721	4.39355288798518	2.7932666838515	2.46477309804114	6.53164344364143	6.56916212442776	5.70985392442691	5.59769551950679	3.62773762021086	2.88296666562561	4.15729036698474	4.99101423231883	5.44452637646564	3.10345615181338	1.70117279342355	0
ATP2B2	9.09686074653234	6.63138111975949	7.92797348960849	2.9680583292624	4.52764843548186	5.87422929482916	5.87323806402906	4.23416874376074	5.13509994459756	4.55701486781144	4.44178505187194	1.18918792705835	1.44103753721408	6.25142162854615	6.33032265945619	5.46186966308603	5.3011813258524	3.76450329967342	3.22096175923331	3.9046946569258	4.2502110936375	5.09305400596712	2.80205181237101	1.11621029274676	0
HLA-G	2.37357768510972	0.225082668997685	2.37154269508136	1.64613023436582	2.64242559049604	2.62977355553904	2.72403419301956	4.03266743473654	2.39875026648842	2.45319087200418	2.70700117105645	2.62255715159618	1.45735563213005	3.44280595999392	3.67454535104662	1.84331612538213	2.95810619070313	4.33095013347573	3.69304168429812	4.16058688584625	3.86509829577722	4.45747784137782	3.72095036420713	4.34764532763511	0
FGFR1	2.76132587376104	2.27625255132027	2.37154269508136	0.706069263284679	1.57499977166323	3.23118494912832	2.48875619771498	2.51403497163895	2.06281834397529	2.48676821847545	2.85682255115742	1.57915982322092	1.8010239032016	1.13584343815992	1.19504812845318	1.59127891338679	1.55914546687251	1.36632514470796	2.95801222341308	3.44491958992504	3.18020901591833	4.43205335975932	4.71493734104362	3.0433163609369	0
DYSF	0.472963852035004	4.84435927920841	2.45510992372312	5.97711704675686	6.08534315420534	4.64011177412941	4.33727515990382	4.46649227082177	4.29870081313508	4.76449089114865	4.11657818829195	2.93054043152105	4.20965380412836	5.84032335327226	5.50927754283068	6.26156239725605	5.09764949094974	7.59455322800842	3.68021299565366	1.30383287605125	3.12152096789204	3.21659461035918	7.0675869865451	0.116210292746761	0
PRAF2	2.95149646970119	2.84435927920339	3.7591813167693	1.67641100904168	1.63406483552205	3.19809745625353	3.59856864512949	2.65865840215436	3.13013063074083	2.21118057742315	2.87634020484536	1.81234801507293	1.42453275733616	2.48422876018508	1.56075787406242	2.40976160886404	2.27030151825261	2.47663582428805	1.8667187149121	3.10629484689539	2.40510221375276	3.00883502198717	2.73439741673926	3.21590445453109	0
PLGRKT	2.1608389316435	2.22508266893597	3.30358408677619	2.8815231063711	2.34859601844323	3.16983386808678	3.03678308695966	0.690972863808244	4.73062121685471	2.60028880742582	3.46130270557962	3.00932308800965	0.562921439673767	3.76711933657116	3.47764987031794	2.71275867201139	2.43241788176384	2.86685222844227	3.84456334449432	2.7414666759655	3.95773406381699	3.82003551156281	0	3.68536400282998	0
NOMO3	4.57892631220094	3.50580902194987	5.98820602555723	3.04003410674315	5.28261044592843	6.31486140093929	6.10604548642631	4.67593892903011	6.76893541671731	4.16922498981656	6.83647539889317	3.99037466640422	3.67829838076384	4.09053565117736	4.07391906890051	4.89748250606775	4.53336716516559	5.29688601182309	4.81017874391452	4.50135172184679	5.00778829228573	4.4458296335396	4.71949331749514	2.90464011737182	0
FLT4	2.99186634806183	2.44058081500902	3.51875270060274	1.5783642451543	0.69233366833458	3.07560608212179	3.21835324441302	3.11869909791812	2.50400249676392	3.2616815850033	2.83703722542228	2.5170942251085	2.07837186369984	2.67030487894875	2.43122986594901	1.86159848504691	2.24674765553492	1.57910779303203	1.27356309910334	3.10629484689539	1.62865702539819	2.80299273996137	3.14140268987214	2.42047754813919	0
IFITM1	1.42370458505837	1.90981450492138	2.17595757689248	2.67954017287568	2.50922639472573	4.59830682958886	4.136164452575	4.22411606544777	3.93728746190399	4.15884747503796	3.88600089902257	3.34828051517596	1.8010239032016	2.3368086388946	3.21909362200225	2.97986792284588	3.78059770511464	2.77716624239509	2.85028568983651	4.06519741508825	5.03253389646948	4.42812052401764	2.48102582484235	1.91601614272003	0
TMEM167A	1.02555244701664	0.505809021949871	1.05273990953743	2.14589840164406	2.27812015319415	0.396213446831934	0.432992012563647	2.05726312868794	2.67104560570358	0.233447239930207	2.37828882893986	1.97624899774668	1.07837186369984	0.513171835930227	0.401768207242966	0.258353624660977	1.38262628078599	1.09657062483849	1.2980041648849	2.55530509430764	1.33259281318131	0.753449038575711	3.46815548478731	2.60000141925381	0
DCHS2	1.96963833717316	2.75835647500816	2.79920620753977	2.24255429398954	1.47619318290688	2.62977355553904	1.84313667417855	2.42004753116726	5.28614438428245	0.92022511496441	2.74995658111582	5.11189352714828	4.28751347486056	1.8578434592993	0.560757874062424	1.59127891338679	1.24674765556532	5.38058413633044	0.899033664392367	1.30383287605125	4.08700048925373	1.82003551154238	1.35102158524091	1.51303009840872	0
ALK	2.18057616524798	3.91022332187178	0.769383793020679	4.28924262552512	2.34859601844323	3.52451998999817	3.92626848213396	4.15040448241304	3.4778558432714	4.59440294955813	2.74995658111582	0.921024073217608	3.80049068997528	5.60122049523119	4.79974395540756	5.39749482207708	5.44192831067258	3.57185822172495	0.899033664392367	1.70646942141955	2.23879995718131	1.82003551154238	2.16330182088893	1.09299456278331	0
